# Supplementary material for: Multi-Stability and Consequent Phenotypic Plasticity in AMPK-Akt Double Negative Feedback Loop in Cancer Cells
Source: J Clin Med. 2021 Jan 26;10(3):472. doi: 10.3390/jcm10030472 (PMC7865639; doi:10.3390/jcm10030472)
Supplement: Supplementary file 1 [file jcm-10-00472-s001.zip]

Archive with 6 entries (5 files):
- SI revised/
- __MACOSX/._SI revised
- SI revised/Supplementary_table_3_(parameter_sets).xlsx
- __MACOSX/SI revised/._Supplementary_table_3_(parameter_sets).xlsx
- SI revised/07Jan_Supplementary_figures_AC.docx
- __MACOSX/SI revised/._07Jan_Supplementary_figures_AC.docx
